# Supplementary material for: Breeding and multiple waves of primary molt in common ground doves of coastal Sinaloa
Source: PeerJ. 2018 Jan 25;6:e4243. doi: 10.7717/peerj.4243 (PMC5787347; doi:10.7717/peerj.4243)
Supplement: Data S1 [file peerj-06-4243-s001.xlsx]

## Sheet: COGO data
Series	Date	Day of year	Sex	Age	# Active waves	# Inferred waves	Burke/preparator # or released	Primaries actively growing?	Feather categories for figure 1	P1	P2	P3	P4	P5	P6	P7	P8	P9	P10	P molt score	Outer most growing primary	Included in figure 1?	Notes
41	2010-09-10	253	f	a	0	1	116920	NA	NA	1	1	1	1	1	1	1	1	1	1	10	na	no	bursa 5x3mm; no fringing; odd bird
2	2005-07-29	210	?	a	0	NA	released	NA	NA
171	2007-09-11	254	f	a	0	NA	released	NA	NA
212	2011-06-08	159	f	a	0	NA	released	NA	NA														P ages not recorded
209	2011-06-01	152	m	a	0	NA	released	NA	NA														P ages not recorded
69	2006-08-03	215	m	a	0	NA	released	NA	NA
1	2005-07-28	209	m	a	0	NA	released	NA	NA
70	2006-08-21	233	?	a	0	NA	released	NA	NA														no brood patch
71	2006-08-21	233	?	a	0	NA	released	NA	NA
72	2006-08-21	233	?	a	0	NA	released	NA	NA
3	2005-07-29	210	?	a	0	NA	released	NA	NA
16	2006-08-30	242	f	a	0	2	82594	no	NON	1	1	1	1	1	1	0	0	1	0	7	P9	yes	both wings each have 2 waves of growing feathers, waves not quite the same
29	2011-05-30	150	f	a	0	2	90691	no	NON	1	1	1	1	0	0	0	0	1	1	6	P10	yes	oviduct slightly thickened, no collapsed follicles; crop glandular; no bursa; both wings saved
32	2011-05-30	150	m	a	0	1	90694	no	NA	0	0	0	0	0	0	0	newer	newer	newer	0	P10	no	crop glands large; no bursa; testis 11x6mm; both wings scored
33	2011-05-30	150	m	a	0	2	90695	no	NON	0	0	0	0	0	r	r	0	0	0	0	not included	no	crop glands large; no bursa; testes 10x6mm; both wings scored
34	2011-05-30	150	m	a	0	2	90696	no	NON	0	0	0	0	0	r	r	0	0	0	0	not included	no	crop glands tiny; no bursa; right testis 11x5mm; both wings scored
115	2007-07-07	188	?	a	0	2	released	no	NON	1	1	1	1	r	r	r	0	0	0	4	not included	no	crop active
143	2007-07-19	200	f	a	0	1	released	no	NO	1	1	1	0	0	0	0	0	0	0	3	P3	yes	S molt recorded
127	2007-07-15	196	f	a	0	1	released	no	NO	1	1	1	1	1	1	r	r	r	r	6	P6	yes	in net with baby dove
185	2007-09-14	257	f	a	0	1	released	no	NO	1	1	1	1	1	1	1	1	0	0	8	P8	yes	crop active; P molt arrested, not molting Ss
88	2006-09-05	248	m	a	0	1	released	no	NNO	1	1	1	1	1	newer	0	0	0	0	7	P6	yes
107	2006-09-06	249	m	a	0	1	released	no	NNO	1	1	1	1	1	newer	newer	0	0	0	7	P7	yes
85	2006-09-04	247	m	a	0	1	released	no	NNO	1	1	1	1	1	1	newer	newer	0	0	6	P8	yes
204	2009-08-16	228	m	a	0	1	released	no	NO	1	1	1	1	1	1	1	0	0	0	7	P7	yes	S molt recorded
206	2009-08-17	229	m	a	0	1	released	no	NO	1	1	1	1	1	1	1	0	0	0	7	P7	yes	S molt recorded
96	2006-09-05	248	m	a	0	1	released	no	NO	1	1	1	1	1	1	1	1	0	0	8	P8	yes
184	2007-09-14	257	m	a	0	1	released	no	NO	1	1	1	1	1	1	1	1	r	r	8	P8	yes	crop active; molt arrested; likely bird of nearby nest
202	2009-08-13	225	?	a	0	1	released	no	NO	1	1	1	1	1	1	1	0	0	0	7	P7	yes	S molt recorded; no S growing
37	2011-06-17	168	f	a	1	2	90871	no	NON	0.01	1	1	r	r	r	r	0	0	0	2.01	P3	yes	2 small rupt follicles; crop glands inactive
90	2006-09-05	248	m	a	0	1	released	yes	NNO	1	1	1	1	1	1	newer	0	0	0	6	P7	yes
89	2006-09-05	248	m	a	0	1	released	yes	NNO	1	1	1	1	1	1	newer	0.3	0	0	6.3	P8	yes
7	2005-07-16	197	m	a	1	1	81208	yes	NO	1	1	1	1	1	1	1	0.8	0	0	7.8	P8	yes	small bursa; breeding male; left testis 10x5mm
9	2006-08-28	240	m	a	1	1	82340	yes	NO	1	1	1	0.95	0.5	0.01	0	0	0	0	4.46	P6	yes	no bursa; left testis 12x6mm
10	2006-07-12	193	m	a	1	1	82397	yes	NON	1	1	1	1	0.95	r	r	0	0	0	4.95	not included	no	left testis 9x4mm; no bursa
11	2006-07-14	195	f	a	1	1	82407	yes	NON	1	1	1	1	0.99	0.5	r	r	0	0	5.49	not included	no	ova enlarged to 5mm
17	2006-08-23	235	f	a	1	1	82673	yes	NO	1	1	1	1	1	1	1	0.7	0	0	7.7	P8	yes
20	2006-09-05	248	m	a	1	1	82696	yes	NNO	1	1	1	1	1	newer	0.1	0	0	0	5.1	P7	yes	molt symmetrical; the 5/6 arrest is clear; right testis: 10x5mm; no bursa; both wings scored
24	2009-07-26	207	f	a	1	2	88901	yes	NON	1	1	1	0.1	0	0	0	newer	newer	newer	3.1	P10	yes	2 collapsed follicles: 5 & 3mm; newer feathers are old but less worn than the 0s; no S molt: S1-6 =1; S7 =0; 8,9=1
26	2009-08-02	214	m	a	1	1	88934	yes	NO	1	1	1	1	1	1	0.5	0	0	0	6.5	P7	yes	left testis 7x4mm; bursa 6x4mm; in the field we would have called this an ad: no fringing on feathers
28	2009-07-30	211	m	a	1	2	89045	yes	NON	1	1	0.2	0	0	0	0	newer	newer	newer	2.2	P10	yes	testes 13x7mm
30	2011-05-30	150	m	a	1	2	90692	yes	NON	1	1	1	1	0.95	0.5	r	0	0	0	5.45	not included	no	testes 10x5mm; no bursa; crop thickened both wings scored
38	2011-06-17	168	f	a	1	2	90873	yes	NON	1	1	1	1	1	1	0.5	0	1	1	8.5	P10	yes	crop inactive
40	2010-09-10	253	m	a	1	1	116914	yes	NO	1	1	1	1	1	1	0.3	0	0	0	6.3	P7	yes	left testis: 9x6mm
	2010-09-15	258	?	a	1	1	CSW 8882	yes	NO	1	1	1	1	1	1	1	0.7	0	0	7.7	P8	yes
	2010-09-15	258	?	a	1	1	CSW 8883	yes	NO	1	1	1	1	1	1	1	0.3	0	0	7.3	P8	yes
	2010-09-10	253	?	a	1	1	CSW 9164	yes	NO	1	1	1	1	1	0.9	0.05	0	0	0	5.95	P7	yes
	2010-09-11	254	?	a	1	1	CSW 9193	yes	NO	1	1	1	1	1	1	0.9	0.3	0	0	7.2	P8	yes
	2010-09-17	260	?	a	1	1	CSW 9493	yes	NO	1	1	1	1	1	1	1	1	0.5	0	8.5	P9	yes
81	2006-09-04	247	f	a	1	1	released	yes	NNO	1	1	1	1	1	newer	0.1	?	0	0	5.1	P7	yes
80	2006-09-04	247	f	a	1	1	released	yes	NNO	1	1	1	1	1	newer	newer	0.2	0	0	5.2	P8	yes
160	2007-09-09	252	f	a	1	1	released	yes	NO	1	1	1	1	1	1	1	1	0.99	0.3	9.29	P10	yes	scored by student
63	2006-07-19	200	f	a	1	1	released	yes	NO	1	1	1	0.9	0	0	0	0	0	0	3.9	P4	yes
65	2006-07-20	201	f	a	1	1	released	yes	NO	1	1	1	0.95	0	0	0	0	0	0	3.95	P4	yes
198	2009-08-13	225	f	a	1	1	released	yes	NO	1	1	1	1	0.1	0	0	0	0	0	4.1	P5	yes	S molt recorded
120	2007-07-14	195	f	a	1	1	released	yes	NO	1	1	1	1	0.7	0	0	0	0	0	4.7	P5	yes	crop inactive; S molt recorded
114	2007-07-07	188	f	a	1	1	released	yes	NO	1	1	1	1	0.7	0.1	0	0	0	0	4.8	P6	yes	inactive crop
199	2009-08-13	225	f	a	1	1	released	yes	NO	1	1	1	1	0.7	0.1	0	0	0	0	4.8	P6	yes	S molt recorded
95	2006-09-05	248	f	a	1	1	released	yes	NO	1	1	1	1	1	0.4	0	0	0	0	5.4	P6	yes	no break between new and growing
91	2006-09-05	248	f	a	1	1	released	yes	NO	1	1	1	1	1	0.6	0	0	0	0	5.6	P6	yes
79	2006-09-04	247	f	a	1	1	released	yes	NO	1	1	1	1	1	0.8	0	0	0	0	5.8	P6	yes
112	2007-07-07	188	f	a	1	1	released	yes	NO	1	1	1	1	1	1	0.3	0	0	0	6.3	P7	yes	same in both wings
205	2009-08-16	228	f	a	1	1	released	yes	NO	1	1	1	1	1	1	0.8	0	0	0	6.8	P7	yes	S molt recorded
116	2007-07-10	191	f	a	1	1	released	yes	NO	1	1	1	1	1	1	1	0.6	0	0	7.6	P8	yes	crop inactive; S molt recorded
134	2007-07-17	198	f	a	1	1	released	yes	NO	1	1	1	1	1	1	1	0.95	0	0	7.95	P8	yes	crop inactive
78	2006-09-04	247	f	a	1	1	released	yes	NO	1	1	1	1	1	1	1	0.8	0.01	0	7.81	P9	yes
150	2007-07-20	201	f	a	1	1	released	yes	NO	1	1	1	1	1	1	1	1	0.1	0	8.1	P9	yes	crop inactive; S molt recorded
86	2006-09-04	247	f	a	1	1	released	yes	NO	1	1	1	1	1	1	1	1	0.3	0	8.3	P9	yes	all new feathers are the same age; no arrest
121	2007-07-14	195	f	a	1	2	released	yes	NON	1	1	0.8	0	0	0	0	0	1	0	3.8	P9	yes	crop inactive; S molt recorded
139	2007-07-18	199	f	a	1	2	released	yes	NON	1	1	1	0.9	0	0	1	1	1	0	6.9	P9	yes	crop inactive; S molt recorded
161	2007-09-10	253	f?	a	1	1	released	yes	NO	1	1	1	1	1	1	1	1	0.7	0	8.7	P9	yes	scored by student
108	2006-09-06	249	m	a	1	1	released	yes	NNO	1	1	1	1	1	newer	newer	0.6	0	0	5.6	P8	yes
105	2006-09-06	249	m	a	1	1	released	yes	NNO	1	1	1	1	1	1	newer	0.1	r	r	6.1	P8	yes
93	2006-09-05	248	m	a	1	1	released	yes	NNO	1	1	1	1	1	1	newer	0.95	0	0	6.95	P8	yes
103	2006-09-06	249	m	a	1	2	released	yes	NNO	0.01	1	1	1	1	1	1	newer	newer	r	6.01	P9	yes
101	2006-09-06	249	m	a	1	1	released	yes	NO	1	1	1	1	1	1	1	1	0.3	0.01	8.31	P10	yes
129	2007-07-15	196	m	a	1	1	released	yes	NO	1	0.7	0.01	0	0	0	0	0	0	0	1.71	P3	yes	crop inactive; all old of same generation; S molt recorded
135	2007-07-17	198	m	a	1	1	released	yes	NO	1	0.9	0.01	0	0	0	0	0	0	0	1.91	P3	yes	crop inactive; S molt recorded
144	2007-07-19	200	m	a	1	1	released	yes	NO	1	1	1	1	0.3	0	0	0	0	0	4.3	P5	yes	S molt recorded
200	2009-08-13	225	m	a	1	1	released	yes	NO	1	1	1	1	0.8	0	0	0	0	0	4.8	P5	yes	S molt recorded
149	2007-07-20	201	m	a	1	1	released	yes	NO	1	1	1	1	0.2	0.1	0	0	0	0	4.3	P6	yes
141	2007-07-19	200	m	a	1	1	released	yes	NO	1	1	1	1	1	0.01	0	0	0	0	5.01	P6	yes	crop thick, no milk dripping from bill; S molt recorded
155	2007-09-09	252	m	a	1	1	released	yes	NO	1	1	1	0.99	0.8	0.3	0	0	0	0	5.09	P6	yes	student recorded age
140	2007-07-19	200	m	a	1	1	released	yes	NO	1	1	1	1	0.9	0.2	0	0	0	0	5.1	P6	yes	crop inactive; S molt recorded; brood patch = bare and dry
195	2009-08-02	214	m	a	1	1	released	yes	NO	1	1	1	1	1	0.3	0	0	0	0	5.3	P6	yes
94	2006-09-05	248	m	a	1	1	released	yes	NO	1	1	1	1	1	0.8	0	0	0	0	5.8	P6	yes	no break in new and growing feathers
188	2007-09-15	258	m	a	1	1	released	yes	NO	1	1	1	1	1	0.6	0.2	r	r	r	5.8	P7	yes	crop inactive
102	2006-09-06	249	m	a	1	1	released	yes	NO	1	1	1	1	1	1	0.1	0	0	0	6.1	P7	yes	P1-6 fresh, not new; olds are very worn
154	2007-07-20	201	m	a	1	1	released	yes	NO	1	1	1	1	1	1	0.3	0	0	0	6.3	P7	yes	crop thick, milk not dripping from bill; S molt recorded
117	2007-07-10	191	m	a	1	1	released	yes	NO	1	1	1	1	1	1	0.4	0	0	0	6.4	P7	yes	crop inactive; S molt recorded
113	2007-07-07	188	m	a	1	1	released	yes	NO	1	1	1	1	1	1	0.5	0	0	0	6.5	P7	yes	crop inactive
138	2007-07-18	199	m	a	1	1	released	yes	NO	1	1	1	1	1	1	0.7	0	0	0	6.7	P7	yes	crop thickened; milk not dripping from bill; S molt recorded
190	2007-09-23	266	m	a	1	1	released	yes	NO	1	1	1	1	1	1	0.7	0	0	0	6.7	P7	yes	crop inactive
145	2007-07-19	200	m	a	1	1	released	yes	NO	1	1	1	1	1	1	0.8	0	0	0	6.8	P7	yes	crop inactive; S molt recorded
189	2007-09-23	266	m	a	1	1	released	yes	NO	1	1	1	1	1	1	0.8	0	0	0	6.8	P7	yes
183	2007-09-12	255	m	a	1	1	released	yes	NO	1	1	1	1	1	1	0.8	older	older	older	6.8	P7	yes
83	2006-09-04	247	m	a	1	1	released	yes	NO	1	1	1	1	1	1	0.95	0	0	0	6.95	P7	yes
191	2007-09-22	265	m	a	1	1	released	yes	NO	1	1	1	1	1	1	1	0.7	0	0	7.7	P8	yes
92	2006-09-05	248	m	a	1	1	released	yes	NO	1	1	1	1	1	1	1	0.8	0	0	7.8	P8	yes
172	2007-09-11	254	m	a	1	1	released	yes	NO	1	1	1	1	1	1	1	0.8	0	0	7.8	P8	yes
159	2007-09-09	252	m	a	1	1	released	yes	NO	1	1	1	1	1	1	0.99	0.9	0	0	7.89	P8	yes	scored by student
156	2007-09-09	252	m	a	1	1	released	yes	NO	1	1	1	1	1	1	1	0.99	0.01	0	8	P9	yes	scored by student; crop inactive
182	2007-09-12	255	m	a	1	1	released	yes	NO	1	1	1	1	1	1	1	0.95	0.5	0	8.45	P9	yes
162	2007-09-10	253	m	a	1	1	released	yes	NO	1	1	1	1	1	1	1	1	0.6	0	8.6	P9	yes	scored by student
132	2007-07-17	198	m	a	1	1	released	yes	NO	1	1	1	1	1	1	1	1	0.9	0	8.9	P9	yes	crop thick, no milk dripping from bill; S molt recorded
176	2007-09-11	254	m	a	1	1	released	yes	NO	1	1	1	1	1	1	1	1	0.9	0	8.9	P9	yes	scored by student
181	2007-09-12	255	m	a	1	1	released	yes	NO	1	1	1	1	1	1	1	1	0.9	0	8.9	P9	yes
123	2007-07-15	196	m	a	1	2	released	yes	NON	1	1	1	0.01	r	r	r	0	0	0	3.01	not included	no	crop inactive; S molt recorded
194	2009-07-30	211	m	a	1	2	released	yes	NON	1	1	1	0.8	older	older	older	0	0	0	3.8	not included	no	S molt recorded
118	2007-07-13	194	m	a	1	2	released	yes	NON	1	1	1	0.8	r	r	r	0	0	0	3.8	not included	no	No S molt
152	2007-07-20	201	m	a	1	2	released	yes	NON	1	1	1	0.1	0	0	0	0	0	1	4.1	P10	yes	S molt recorded; crop likely inactive, no milk dripping from bill
142	2007-07-19	200	m	a	1	2	released	yes	NON	1	1	1	1	0.95	0.25	0	0	0	1	6.2	P10	yes	crop inactive; S molt recorded
153	2007-07-20	201	m	a	1	2	released	yes	NON	1	1	1	1	1	0.8	0	0	0	1	6.8	P10	yes	crop inactive; S molt recorded
131	2007-07-17	198	m	a	1	1	released	yes	NO	1	1	1	1	0.5	0	0	0	0	0	4.5	P5	yes	crop inactive; S molt recorded
61	2006-07-18	199	?	a	1	1	released	yes	NA	0.3										na	P1	no
59	2006-07-17	198	?	a	1	1	released	yes	NO	1	1	1	1	0.9	0	0	0	0	0	4.9	P5	yes
64	2006-07-20	201	?	a	1	1	released	yes	NO	1	1	1	1	1	0.4	0	0	0	0	5.4	P6	yes	crop glands active
66	2006-07-21	202	?	a	1	1	released	yes	NO	1	1	1	1	1	0.8	0	0	0	0	5.8	P6	yes
196	2009-08-10	222	?	a	1	1	released	yes	NO	1	1	1	1	1	1	0.8	0.01	0	0	6.81	P8	yes
13	2006-08-02	214	m	a	2	2	82497	yes	NON	1	1	1	0.1	r	r	r	1	1	0.6	5.7	P10	yes	left testis 10x5mm
36	2011-06-20	171	m	a	2	2	90784	yes	NON	P10 and one of 2 inners growing; both wings too dammaged to determine what feather, but two active waves										na	P10	yes
	2010-09-12	255	?	a	2	2	CSW 9167	yes	NON	0.4	1	1	1	1	1	1	1	1	0.9	9.3	P10	yes
111	2007-07-06	187	f	a	2	2	released	yes	NON	1	1	1	0.6	0	0	0	0	0	0.3	3.9	P10	yes
99	2006-09-05	248	f	a	2	2	released	yes	NON	1	1	1	1	1	1	1	0.3	0	0.8	8.1	P10	yes
133	2007-07-17	198	m	a	2	2	released	yes	NON	0.3	1	0.7	0	0	0	0	0	0	0	2	not included	no	crop thick, no milk dripping from bill; S molt recorded
124	2007-07-15	196	m	a	2	2	released	yes	NON	1	0.99	0.9	0.1	0	0	0	0	0	0.01	3	P10	yes	crop inactive; S molt recorded
110	2007-07-06	187	m	a	2	2	released	yes	NON	1	1	0.7	0	0	0	0	0	0	0.3	3	P10	yes
109	2006-09-06	249	m	a	2	2	released	yes	NON	1	1	1	1	0.8	0	0	0	0	0.2	5	P10	yes
122	2007-07-14	195	m	a	2	2	released	yes	NON	1	1	0.9	0.5	0	0	0	0	1	0.6	5	P10	yes	crop inactive; S molt recorded
186	2007-09-14	257	m	a	2	2	released	yes	NON	1	1	1	1	1	1	0.01	0	0	0.9	6.91	P10	yes	crop inactive
187	2007-09-15	258	m	a	2	2	released	yes	NON	1	1	1	1	1	1	0.8	r	0	0.9	7.7	P10	yes	Crop inactive; P1-6 newish, suggesting P7 is nodal
151	2007-07-20	201	m	a	2	2	released	yes	NON	0.1	1	1	0.9	0.2	0	0	0	0	0	3.2	P5	yes	crop inactive; S molt recorded
119	2007-07-14	195	m	a	2	2	released	yes	NON	0.01	1	1	1	0.8	0.01	0	0	0	0	3.82	P6	yes	crop inactive; S molt recorded
125	2007-07-15	196	m	a	2	2	released	yes	NON	0.6	0	0	0	0	0	0.2	0	0	0	0.8	P7	yes	crop inactive; S molt recorded; inners that are old may be newer
203	2009-08-13	225	m	a	2	2	released	yes	NON	1	0.2	1	1	1	1	1	0.7	0	0	6.9	P8	yes	S molt recorded
60	2006-07-18	199	?	a	2	2	released	yes	NON						growing				growing	na	P10	yes
192	2009-07-27	208	?	a	2	2	released	yes	NON	0.1	1	1	1	1	0.6	0.1	0	0	0	4.8	P7	yes
21	2006-07-12	193	m	j	0	1	82702	no	JUV	1	1	1	1	rj	rj	rj	rj	rj	rj	4	P4	no	crop not thickened or producing milk; shape, extreme wear and faint partial fringing suggest outter P are juv
201	2009-08-13	225	?	j	0	0	released	no	JUV	j	j	j	j	j	j	j	j	j	j	0	na	no
8	2005-07-29	210	m	j	1	1	81473	yes	JUV	1	1	1	1	0.9	0.5	j	j	j	j	5.4	P6	no	bursa 6x6mm; left testis 8x3mm
12	2006-08-01	213	?	j	1	1	82405	yes	JUV	0.2	j	j	j	j	j	j	j	j	j	0.2	P1	no	busa 7x5mm
18	2006-09-04	247	m	j	1	1	82692	yes	JUV	1	0.99	0.8	0.7	0.3	0.2	j	j	j	j	3.99	P6	no	bursa 5x4mm; left testis 4x2mm; seminal vesicles 4x3mm tubules visible
19	2006-09-04	247	f	j	1	1	82693	yes	JUV	0.99	0.6	0.4	0.1	j	j	j	j	j	j	2.09	P4	no	bursa 5x4mm
23	2007-07-15	196	?	j	1	1	84027	yes	JUV	0.1	j	j	j	j	j	j	j	j	j	0.1	P1	no	bursa 8x4mm; no S molt
25	2009-08-02	214	f	j	1	1	88931	yes	JUV	1	1	1	1	1	1	0.8	0.01	j	j	6.81	P8	no	bursa 7x4mm; many S growing simultaneously likely some catostrophy happened; crop inactive
31	2011-05-30	150	m	j	1	1	90693	yes	JUV	0.7	0.1	j	j	j	j	j	j	j	j	0.8	P2	no	bursa 6x5mm; testis 3x2mm; crop inactive; both wings scored
35	2011-06-20	171	m	j	1	1	90783	yes	JUV	1	0.8	0.4	0.1	j	j	j	j	j	j	2.3	P4	no	bursa 6x6mm; testis 3x1.5mm; both wings scored
82	2006-09-04	247	?	j	1	1	released	yes	JUV	0.99	0.6	0.5	0.3	j	j	j	j	j	j	2.39	P4	no
84	2006-09-04	247	?	j	1	1	released	yes	JUV	0.99	0.99	0.8	0.7	0.4	0.01	j	j	j	j	3.89	P6	no
166	2007-09-10	253	f	j	1	1	released	yes	JUV	1	1	1	1	1	1	1	1	1	0.9	9.9	P10	no	scored by student
165	2007-09-10	253	f	j	1	1	released	yes	JUV	1	1	1	1	1	0.7	j	j	j	j	5.7	P6	no	scored by student
168	2007-09-10	253	f	j	1	1	released	yes	JUV	1	1	1	1	1	0.95	0.2	J	J	J	6.15	P7	no	scored by student
147	2007-07-19	200	f	j	1	1	released	yes	JUV	1	1	1	1	1	1	0.5	j	j	j	6.5	P7	no	old juv with a couple of fringed S coverets; S molt recorded; crop inactive
163	2007-09-10	253	f	j	1	1	released	yes	JUV	1	1	1	1	1	1	0.6	j	j	j	6.6	P7	no	scored by student
157	2007-09-09	252	f	j	1	1	released	yes	JUV	1	1	1	1	1	1	0.9	0.2	j	j	7.1	P8	no	scored by student
169	2007-09-10	253	f	j	1	1	released	yes	JUV	1	1	1	1	1	1	1	0.3	j	j	7.3	P8	no
148	2007-07-19	200	f	j	1	1	released	yes	JUV	1	1	1	1	1	1	1	0.9	j	j	7.9	P8	no	old juv, fringed S coverts; S molt recorded; crop inactive
175	2007-09-11	254	f	j	1	1	released	yes	JUV	1	1	1	1	1	1	1	1	0.4	j	8.4	P9	no	scored by student
158	2007-09-09	252	f?	j	1	1	released	yes	JUV	1	1	0.6	0.3	j	j	j	j	j	j	2.9	P4	no	scored by student
170	2007-09-10	253	m	j	1	1	released	yes	JUV	1	1	1	1	1	1	1	1	1	0.85	9.85	P10	no
197	2009-08-11	223	m	j	1	1	released	yes	JUV	1	1	1	1	0.95	0.5	j	j	j	j	5.45	P6	no	S molt recorded S2-7 = fringed, suggests juv
167	2007-09-10	253	m	j	1	1	released	yes	JUV	1	1	1	1	1	1	0.3	J	J	J	6.3	P7	no	scored by student
164	2007-09-10	253	m	j	1	1	released	yes	JUV	1	1	1	1	1	1	1	0.8	j	j	7.8	P8	no	scored by student
62	2006-07-18	199	?	j	1	1	released	yes	JUV	0.4	0.01	j	j	j	j	j	j	j	j	0.41	P2	no
210	2011-06-06	157	?	j	1	1	released	yes	JUV	0.5	0.1	j	j	j	j	j	j	j	j	0.6	P2	no	S molt not recorded
211	2011-06-07	158	?	j	1	1	released	yes	JUV	0.9	0.1	j	j	j	j	j	j	j	j	1	P2	no	S molt not recorded
100	2006-09-05	248	?	j	1	1	released	yes	JUV	0.8	0.3	j	j	j	j	j	j	j	j	1.1	P2	no	20mm scored as .3
126	2007-07-15	196	?	j	1	1	released	yes	JUV	0.8	0.6	j	j	j	j	j	j	j	j	1.4	P2	no	S molt not recorded
104	2006-09-06	249	?	j	1	1	released	yes	JUV	0.6	0.2	0.01	j	j	j	j	j	j	j	0.81	P3	no
128	2007-07-15	196	?	j	1	1	released	yes	JUV	0.99	0.4	0.3	j	j	j	j	j	j	j	1.69	P3	no	netted with female
87	2006-09-04	247	?	j	1	1	released	yes	JUV	0.9	0.6	0.4	0.1	j	j	j	j	j	j	2	P4	no
106	2006-09-06	249	?	j	1	1	released	yes	JUV	1	0.8	0.3	0.01	j	j	j	j	j	j	2.11	P4	no
146	2007-07-19	200	?	j	1	1	released	yes	JUV	1	1	0.7	0.1	j	j	j	j	j	j	2.8	P4	no	S1-11 = j
208	2011-06-01	152	?	j	1	1	released	yes	JUV	1	1	0.7	0.15	j	j	j	j	j	j	2.85	P4	no	S molt recorded
130	2007-07-15	196	?	j	1	1	released	yes	JUV	1	0.95	0.8	0.6	0.2	j	j	j	j	j	3.55	P5	no
173	2007-09-11	254	?	j	1	1	released	yes	JUV	1	1	1	1	1	0.9	0.1	j	j	j	6	P7	no
97	2006-09-05	248	?	j	1	1	released	yes	JUV	1	1	1	1	1	1	0.95	0.7	0.05	j	7.7	P9	no
14	2006-08-01	213	f	j	2	1	82606	yes	JUV	1	1	1	1	0.1	1	0.3	rj	j	j	5.4	P7	no	P5 lost accidentally? oviduct convuleted; crop gland active; apparently a juv breeding in its summer of hatch
15	2006-08-02	214	f	j	2	2	82608	yes	JUV	0.4	0.1	1	1	0.8	0.1	j	j	j	j	3.4	P6	no	bursa 6x5mm; crop vascularized but not producing milk; odd distal Ps with juv fringing
39	2011-06-11	162	f	j	2	2	91231	yes	JUV	1	0.95	0.2	j	j	j	0.6	1	1	1	5.75	P7?	no	smooth ovary; bursa 6x5mm; molt asymmetrical, but 2 waves in both wings
27	2009-08-13	225	f	j	3	2	89025	yes	JUV	0.6	0.1	j	j	j	0.2	1	0.8	0.1	j	2.8	P9	no	odd bird; molting S; very fat

## Sheet: Description of data
Read me file for: Breeding and multiple waves of primary molt in common ground doves of coastal Sinaloa
The following provides brief descriptions of columns names in the supplemental data file.
Series: the sequence of data entry for birds that were released, matching the date sequence in the field notes.
Date: date molt was scored or that bird was collected.
Day of year: continuous date for molt score where 1=January 1st.
Sex: m=male, f=female, ?=unknown, f?=suspect female, m?=suspect male.
Age: a=adult, j=juvenile.
# Active waves: the number of waves of growing primaries in a single wing, where 1=one wave, 2=two waves, 3=three waves.
# Inferred waves: the number of molt waves inferred from both growing feathers and non-growing blocks of old and new feathers.
Burke/preparator # or released: column provides UWBM catalogue numbers or preparator numbers for collected individuals, and identifies individuals whose molt was scored in the field then released.
Primaries actively growing?: if an individual had 1 or more growing feathers it was scored as "yes"; individuals without growing feathers were scored as "no".
Feather categories for figure 1: NA = individuals that were not included in figure 1; NO = blocks of primaries where inner feathers were new and outer feathers were old, characteristic of a single molt wave; NNO = blocks of primaries where inner feathers were new, outer feathers were old, and middle feathers were newer, indicating arrested molts; NON = blocks of primaries where inner and outer fe…
P1-P10: columns P1-P10 summarize feather scores for each primary. 1 = new, 0 = old, decimal scores indicate growing feathers, r = ragged feathers showing exceptional wear and fading, j = juvenile feather, newer/older = feathers with noticeable differences in color and wear compared to adjacent feathers scored as new and old.
P molt score: sum of new (1), growing (decimal scores), and old (0) feathers; individuals with scores closer to 0 have just started molt, while individuals with scores closer to 10 have nearly completed molt.
Outer most growing primary: summarizes the outer most growing primary in NO and NON individuals. For NNO individuals, values summarize the break between new/newer feathers and not the outermost growing primary.
Included in figure 1?: yes = included in figure 1; no = excluded from figure 1.
Notes: additional details of individuals about crop gland activity, reproductive status, age, and molt.
